# Supplementary material for: Fermitin family homolog 2 (Kindlin-2) affects vascularization during the wound healing process by regulating the Wnt/β-catenin signaling pathway in vascular endothelial cells
Source: Bioengineered. 2021 Aug 2;12(1):4654–65. doi: 10.1080/21655979.2021.1957526 (PMC8806626; doi:10.1080/21655979.2021.1957526)
Supplement: Supplemental Material [file KBIE_A_1957526_SM9914.zip]

Archive with 1 entries (1 files):
- supplfig.pdf
